# Supplementary material for: Evaluation of the Antioxidant Activities and Phenolic Profile of Shennongjia Apis cerana Honey through a Comparison with Apis mellifera Honey in China
Source: Molecules. 2023 Apr 6;28(7):3270. doi: 10.3390/molecules28073270 (PMC10097088; doi:10.3390/molecules28073270)
Supplement: Supplementary file 1 [file molecules-28-03270-s001.zip]

Archive with 3 entries (3 files):
- supplementary Table S1.pdf
- supplementary Table S2.pdf
- supplementary Table S3.pdf
